# Supplementary material for: Impact of Plasmonic Nanoparticles on Poikilocytosis and Microrheological Properties of Erythrocytes
Source: Pharmaceutics. 2023 Mar 23;15(4):1046. doi: 10.3390/pharmaceutics15041046 (PMC10143243; doi:10.3390/pharmaceutics15041046)
Supplement: Supplementary file 1 [file pharmaceutics-15-01046-s001.zip]

Archive with 1 entries (1 files):
- pharmaceutics-2223352-supplementary.pdf
